# Supplementary material for: Gene loss, pseudogenization, and independent genome reduction in non-photosynthetic species of Cryptomonas (Cryptophyceae) revealed by comparative nucleomorph genomics
Source: BMC Biol. 2022 Oct 8;20:227. doi: 10.1186/s12915-022-01429-6 (PMC9548191; doi:10.1186/s12915-022-01429-6)
Supplement: Supplementary file 2 — Additional file 2: Table S1. Gene content of eight cryptophyte nucleomorph genomes. Table S2. Sequence similarities of hypothetical ORFs across eight cryptophyte nucleomorph genomes. Table S3. Conserved hypothetical ORFs (nORFs) in eight cryptophyte nucleomorph genomes. [file 12915_2022_1429_MOESM2_ESM.xlsx]

## Sheet: Table S1
		Nucleomorph
		Gene	Ch. mesostigmatica	H. andersenii	G. theta	C. paramecium CCAP977/2A	C. paramecium KR	Cryptomonas sp. CCAC1634B	C. curvata KR	C. curvata CCAP979/52
	Functional Category		Marine			Freshwater
	Translation	cbp	0	0	1	0	0	0	0	0
		ef2	1	1	1	1	1	1	1	1
		eif1A	1	1	1	1	1	1	1	1
		eif2B	1	1	1	1	1	1	1	1
		eif2G	1	1	1	1	1	1	1	1
		eif4A	1	1	1	1	1	1	1	1
		eif4E	1	1	1	1	1	1	1	1
		eif5A	1	1	1	1	1	1	1	1
		eif6	1	1	1	1	1	1	1	1
		erf1	1	1	1	1	1	1	1	1
		ncbP2	0	1	1	1	1	1	1	1
		rla0	1	1	1	1	1	1	1	1
		rla1	1	1	1	1	1	1	1	1
		rpl1	1	1	1	1	1	1	1	1
		rpl3	1	1	1	1	1	1	1	1
		rpl5	1	1	1	1	1	1	1	1
		rpl6B	1	1	1	1	1	1	1	1
		rpl7	1	1	1	1	1	1	1	1
		rpl7A	1	1	1	1	1	1	1	1
		rpl8	1	1	1	1	1	1	1	1
		rpl9	1	2	1	1	1	1	1	1
		rpl10	1	1	1	1	1	1	1	1
		rpl10A	1	1	1	1	1	1	1	1
		rpl11B	1	1	1	1	1	1	1	1
		rpl12	1	1	1	1	1	1	1	1
		rpl13	1	1	1	1	1	1	1	1
		rpl13A	1	1	1	1	1	1	1	1
		rpl14	1	1	1	1	1	1	1	1
		rpl15	1	1	1	1	1	1	1	1
		rpl17	1	1	1	1	1	1	1	1
		rpl18	1	1	1	1	1	1	1	1
		rpl18A	1	1	1	1	1	1	1	1
		rpl19	1	1	1	1	1	1	1	1
		rpl21	1	1	1	1	1	1	1	1
		rpl23	1	1	1	1	1	1	1	1
		rpl23A	1	1	1	1	1	1	1	1
		rpl24	1	1	1	1	1	1	1	1
		rpl26	1	1	1	1	1	1	1	1
		rpl27	1	1	1	1	1	1	1	1
		rpl27A	1	1	1	1	1	1	1	1
		rpl30	1	1	1	1	1	1	1	1
		rpl31	1	1	1	1	1	1	1	1
		rpl32	1	1	1	1	1	1	1	1
		rpl34	1	1	1	1	1	1	1	1
		rpl35A	1	1	1	1	1	1	1	1
		rpl36	1	1	1	1	1	1	1	1
		rpl37A	1	1	1	1	1	1	1	1
		rpl40	1	1	1	2	2	1	1	1
		rps2	1	1	1	1	1	1	1	1
		rps3	1	1	1	1	1	1	1	1
		rps3A	1	1	1	1	1	1	1	1
		rps4	1	1	1	1	1	1	1	1
		rps5	1	1	1	1	1	1	1	1
		rps6	1	1	1	1	1	1	1	1
		rps8	1	1	1	1	1	1	1	1
		rps9	1	1	1	1	1	1	1	1
		rps10B	1	1	1	1	1	1	1	1
		rps11	1	1	1	1	1	1	1	1
		rps13	1	1	1	1	1	1	1	1
		rps14	1	1	1	1	1	1	1	1
		rps15	1	1	1	1	1	1	1	1
		rps15A	1	1	1	1	1	1	1	1
		rps16	1	1	1	1	1	1	1	1
		rps17	1	1	1	1	1	1	1	1
		rps19	1	1	1	1	1	1	1	1
		rps20	1	1	1	1	1	1	1	1
		rps21	1	1	1	0	0	1	1	1
		rps23	1	1	1	1	1	1	1	1
		rps24	1	1	1	1	1	1	1	1
		rps25	1	1	1	1	1	1	1	1
		rps26	1	1	1	1	1	1	1	1
		rps27	1	1	1	1	1	1	1	1
		rps27A	1	1	1	1	1	1	1	1
		rps28	1	1	1	1	1	1	1	1
		rps29A	0	1	1	1	1	1	1	1
		rps30	2	1	1	1	0	0	1	1
		rsp4	1	1	1	1	1	1	1	1
		sui1	1	1	1	1	1	1	1	1
		sys1	1	1	1	1	1	1	1	1
		tif211	1	1	1	1	1	1	1	1
		Yrpl24	1	1	1	0	0	0	0	0
	Transcription	asf(Gt153)	1	1	1	1	1	1	1	1
		bZIP17	1(CMESO_23)	1(HAN_2g257)	1(Gthechr1037)	1	1	1	1	1
		dbx-like	1	1	0	1	1	1	1	1
		esf1	0	0	0	1	1	1	1	1
		fet5	1	1	1	1	1	1	1	1
		hira	1	1	1	0	0	1	1	1
		hsf	0	1	1	1	1	1	1	1
		pop2	1	1	1	1	1	1	1	1
		rad3	1	1	1	1	1	1	1	1
		rad25	1	1	1	1	1	1	1	1
		reb1	1	1	1	1	1	1	1	1
		rpa1	1	1	1	1	1	1	1	1
		rpa2	1	1	1	1	1	1	1	1
		rpc3	1(CMESO_493)	1(HAN_1g161)	1(Gt3130)	Cp_2gp188	1	1	1	1
		rpc6	2(CMESO_15/179)	2(HAN_3g377/1g12)	1(Gt3003)	0	1	1	1	1
		rpa5	1	1	1	1	1	1	1	1
		rpabc5	1	1	1	1	1	1	1	1
		rpabc6	1	1	1	1	1	1	1	1
		rpb1	1	1	1	1	1	1	1	1
		rpb2	1	1	1	1	1	1	1	1
		rpb3	1	1	1	1	1	1	1	1
		rpb4	1	1	1	1	1	1	1	1
		rpb7	1	1	1	1	1	1	1	1
		rpb8	1	1	1	1	1	1	1	1
		rpb10	1	1	1	1	1	1	1	1
		rpb11	1	1	0	1	1	1	1	1
		rpbY	0	0	1	0	0	0	0	0
		rpc1	1	1	1	1	1	1	1	1
		rpc2	1	1	1	1	1	1	1	1
		rpc9	1	1	1	1	1	1	1	1
		rpc10	1	1	1	1	1	1	1	1
		ruvB-like1	1	1	0	1	1	1	1	1
		ruvB-like2	1	1	0	1	1	1	1	1
		spt5	1(CMESO_307)	1(HAN_3g446)	0	0	0	1	1	1
		taf	1	1	0	1	1	1	1	1
		taf13(Gt168)	1	1	1	1	1	1	1	1
		taf30	1	1	1	1	1	1	1	1
		taf90	1	1	1	1	1	1	1	1
		tfIIA-L, alpha, beta	1(CMESO_83)	1(HAN_3g392)	1(Gthechr3099)	1(CPARA_3gp355)	1	1	1	1
		tfIIA-S	2	1	1	1	1	1	1	1
		tfIIB	1	1	1	1	1	1	1	1
		tfIIB-brf	6	1	1	1	1	1	1	1
		tfIIB-like	1	1	1	1	1	1	1	1
		tfIIC(Gt665)	1	1	1	1	1	1	1	1
		tfIID	1	1	3	1	1	1	1	1
		tfIID-like	1(Cmeso441)	1(HAN_3g497)	0	1 (1gp024)	1	1	1	1
		tfIID-like'	1(Cmeso214)	0	0	1(2gp233)	1	1	1	1
		tfIIE(Gt207)	1	1	1	1	1	1	1	1
		tfIIH	0	0	0	0	1	1	1	1
		trf	1	1	1	1	1	2	1	1
	Protein folding and degradation	der1	1	1	1	1	1	1	1	1
		hrd1	1(CMESO_94)	1(HAN_2g286)	1(Gthechr2167)	1(CPARA_3gp400)	1	1	1	1
		hsp70	1	1	1	1	1	1	1	1
		hsp90	1	1	1	1	1	1	1	1
		prsA1	0	1	1	1	1	1	1	1
		prsA2	0	1	1	1	1	1	1	1
		prsA3	0	1	1	1	1	1	1	1
		prsA5	0	1	1	1	1	1	1	1
		prsA6	0	1	1	1	1	1	1	1
		prsA7	0	1	1	1	1	1	1	1
		prsB1	0	1	1	1	1	1	1	1
		prsB3	0	1	1	1	1	1	1	1
		prsB4	0	1	1	1	1	1	1	1
		prsB5	0	1	1	1	1	1	1	1
		prsB6	0	1	1	1	1	1	1	1
		prsB7	0	1	1	1	1	1	1	1
		prsS1	0	1	1	1	1	1	1	1
		prsS4	0	1	1	1	1	1	1	1
		prsS6A	0	1	1	1	1	1	1	1
		prsS6B	0	1	1	1	1	1	1	1
		prsS7	0	1	1	1	1	1	1	1
		prsS8	0	1	1	1	1	1	1	1
		prsS10B	0	1	1	1	1	1	1	1
		prsS12	0	1	1	1	1	1	1	1
		prsS13	0	1	1	1	1	1	1	1
		rbp1	0	1	1	1	1	1	1	1
		tcpA	1	1	1	1	1	1	1	1
		tcpB	1	1	1	1	1	1	1	1
		tcpD	1	1	1	1	1	1	1	1
		tcpE	1	1	1	1	1	1	1	1
		tcpG	1	1	1	1	1	1	1	1
		tcpH	1	1	1	1	1	1	1	1
		tcpT	1	1	1	1	1	1	1	1
		tcpZ	1	1	1	1	1	1	1	1
		ubc2	1	1	1	0	0	1	1	1
		ubc4	0	3	5	4	4	6	6	6
		ubiquitin	2	1(HAN_3g513)	0	0	0	0	0	1
		uceE2	1	1	1	1	1	1	1	1
		ufd	1	1	1	1	1	1	1	1
	Mitosis	cdc5-like	1	0	0	0	0	1	1	1
		cenp-A	1	1	1	1	1	1	1	1
		ranbpm	0	1	1	0	0	1	1	1
		tubA	1	1	1	1	1	1	1	1
		tubB	1	1	1	1	1	1	1	1
		tubG	1	1	1	1	1	1	1	1
	DNA metabolism and cell cycle control	bre1-like	0	0	0	0	0	1	1	1
		BRSK	1	1	1	3	3	3	3	3
		cdc2	1	1	1	0	0	0	0	0
		cdc45	1(CMESO_443)	1(HAN_1g125)	0	1(2pg226)	1	1	1	1
		cdc48a	1	1	1	1	1	1	1	1
		cdc48b	1	1	1	1	1	1	1	1
		crm	1	1	1	0	0	1	1	1
		cycB	1	1	1	1	1	1	1	1
		dph1(Gt414)	1	1	1	1	1	1	1	1
		ebi	1	1	1	1	1	1	1	1
		h1	1(CMESO_300)	1(HAN_2g360)	1(Cthechr2144)	1(CPARA_2gp302)	1	1	1	1	Red
		h2B	1	1	1	1	1	1	1	1
		h3	1	1	1	1	1	1	1	1
		h4	1	1	1	1	1	1	1	1
		hat	0	1	1	0	0	1	1	1
		hda	1	1	1	1	1	1	1	1
		kin(aaB)	1	1	1	1	1	1	1	1
		kin(cdc)	0	1	0	1	1	1	1	1
		kin(cdc2)	1	1	1	1	1	1	1	1
		kin(gs)	0	1	1	1	1	1	1	1
		kin(mps1)	1	1	1	0	0	1	1	1
		kin(snf1)	1	1	1	1	1	1	1	1
		mcm2	1	1	1	1	1	1	1	1
		mcm3(Gt673)	1	1	1	1	1	1	1	1
		mcm4	1	1	0	1	1	1	1	1
		mcm5(Gt532)	1	1	1	1	1	1	1	1
		mcm6(Gt744, ch1)	1	1	1	1	1	1	1	1
		mcm7(Gt670)	1	1	1	1	1	1	1	1
		mcm8	1	1	1	0	0	0	0	0
		mcm9	1	1	1	0	0	0	0	0
		nuf2	1(CMESO_513)	1(HAN_3g409)	0	0	1	1	1	1
		pcna	1	1	1	1	1	1	1	1
		pi4K	1	1	1	1	1	1	1	1
		psf2	1(CMESO_465)	1(HAN_1g168)	0	0	0	1	1	1	Red
		pp1	0	1	1	1	1	1	1	1
		rarA	1(CMESO_143)	0	0	0	1	1	1	1
		rad51	1	1	1	1	1	1	1	1
		sld5	1(CMESO_543)	1(HAN_1g33)	1(Gthechr3042)	1(CPARA_1gp133)	1	1	1	1
		rfc2	1	1	1	1	1	1	1	1
		rfc3	1	1	0	1	1	2	1	1
		smc1(Gt1005)	1	1	1	1	1	1	1	1
		smc2	1	1	0	0	0	1	1	1
		smc3(Gt1019)	1	1	1	1	1	1	1	1
		smc4	1	1	0	0	0	1	1	1
		ste4	0	0	1	0	0	0	0	0
		trithorax-like	1	0	0	0	0	0	0	0
	RNA metabolism	ATPbp(Gt236)	1	1	1	1	1	1	1	1
		ATP/GTP-bp	1	1	1	1	1	1	1	1
		brx1	1	1	0	1	1	1	1	1
		bsm1-like(Gt556)	1	1	1	1	1	1	1	1
		cbf5	1	1	1	1	1	1	1	1
		cdc28	1	1	1	1	1	1	1	1
		dbp4	6	1	1	1	1	2	1	1
		dhm	1	1	1	1	1	1	1	1
		dib1	1	0	0	1	1	1	1	1
		fcf1	1	1	1	1	1	1	1	1
		G10	1	0	1	1	1	1	1	1
		gblp1	1	1	1	1	1	1	1	1
		gblp2	1	1	1	1	1	1	1	1
		gsp2	1	1	1	1	1	1	1	1
		GTP-bp	1	1	1	1	1	1	1	1
		has1	1	1	1	1	1	1	1	1
		imb1	1	1	1	1	1	1	1	1
		imp4	1	1	1	1	1	1	1	1
		impA	1	1	1	1	1	1	1	1
		mak16	1	1	1	1	1	1	1	1
		mce	1	1	1	1	1	1	1	1
		mrs2	1	1	1	1	1	1	1	1
		nip7	1	1	1	1	1	1	1	1
		nog1	1	1	1	1	1	1	1	1
		nop1	1	1	1	1	1	1	1	1
		nop2	1	1	1	1	1	1	1	1
		nop5	1	1	1	1	1	1	1	1
		nop56	1	1	1	1	1	1	1	1
		nop-like	1	1	0	1	1	1	1	1
		pab1	1	1	1	1	1	1	1	1
		pab2	1	1	1	1	1	2	1	1
		prl1-like	1	1	1	1	1	1	1	1
		prp2-like	1	0	0	0	0	1	0	0
		prp22-like	1	0	0	0	0	0	0	0
		prp4-like	1	0	0	1	1	1	1	1
		prp8	1	0	1	1	1	1	1	1
		rcl1	1	1	1	1	1	1	1	1
		rpn5A	0	1(Ha2g268)	1	1	1	1	1	1
		rpf1(Gt186)	1	1	1	1	1	1	1	1
		rrp3	1	1	1	1	1	1	1	1
		rrp40	0	0	0	0	0	1	1	1
		rrp41	0	0	0	0	0	1	1	1
		rrp44	0	0	0	0	0	1	1	1
		sbp1	1	1	1	1	1	1	1	1
		sen1	1	1	1	1	1	1	1	1
		sen2	1	1	1	1	1	1	1	1
		sen15-like	0	Ha132	0	1	1	1	1	1
		sen34	1	1	1	1	1	1	1	1
		sf3a3-like	0	0	0	1	1	1	1	0
		sf3b1-like	1	0	0	0	1	1	1	1
		sf3b3-like	1	0	0	0	1	1	1	1
		ski2	0	0	1	0	0	0	0	0
		snrpB	1	0	0	0	1	1	1	1
		snrpD	1	1	1	1	1	1	1	1
		snrpD1	1	0	1	1	1	1	1	1
		snrpD2	1	1	1	1	1	2	1	2
		snrpD3	1	0	1	1	1	1	1	1
		snrpE	1	0	1	1	1	1	1	1
		snrpE-like	0	0	0	1	1	1	1	1
		snrpF	6	0	1	0	0	1	1	1
		snrpG	1	0	1	1	1	1	1	1
		snu13	1	1	1	1	1	1	1	1
		sof1	1	1	1	1	1	1	1	1
		ste13	0	0	1	1	1	1	1	1
		U1snRNPC	1(Cm235)	0	0	1(Cp2g273)	1	1	1	1
		U3snoRNP	1	1	0	1	1	1	1	1
		U5snRNP (40kDa)	1	0	0	1	1	1	1	1
		U5snRNP (116kDa)	1	0	1	1	1	1	1	1
		U5snRNP (200kDa)	1	0	1	0	0	1	1	1
	Plastid assocated	cbbX	1	1	1	1	0	0	1	1
		clpP1	1	1	1	1	1	1	1	1
		clpP2	1	1	1	1	1	1	1	1
		cpeT-like(Gt222)	2	1	1	0	0	0	1	1
		cpn60	1	1	1	1	1	1	1	1
		dnaG	1	1	1	1	1	1	1	1
		engA(Gt496)	1	1	1	1	1	1	1	1
		ftsZ	1	1	1	1	1	1	1	1
		gidA	1	1	1	1	1	1	1	1
		gidB	1	1	1	1	1	1	1	1
		orf152	1(Cm424)	1(Ha2g341)	1	1	1	1	1	1
		orf177	1(Cm301)	1(Ha2g361)	1(Gt2g145)	0	0	0	1	1
		orf238	1(Cm444)	1	1	0	0	1	1	1
		orf243	1(Cm304)	1(Ha3g442)	1(Gt1g156)	0	0	0	1	1
		orf268	1(Cm411)	1	1	0	0	0	1	1
		orf336	1(Cm508)	1(Ha3g413)	1(Gt2g175)	0	0	0	1	1	Red
		orf826	1(Cm338)	1(Ha3g472)	1	1(Cp1g061)	1	1	1	1
		gyrA	1	1	1	0	0	1	1	1
		gyrB	1	1	1	0	0	1	1	1
		hfc136	1	1	1	0	0	0	1	1
		hlip	1	1	1	0	0	0	1	1
		iap100	1	1	1	1	1	1	1	1
		met	1	1	1	0	0	0	1	1
		rpoD	1	1	1	1	1	1	1	1
		rps15	1	1	1	1	1	1	1	1
		rubredoxin	1	1	1	0	0	0	1	1
		secE	1	1	1	1	1	1	1	1
		sufD(Gt467)	1	1	1	1	1	1	1	1
		tha4	1	1	1	0	0	0	1	1
		tic22	1	1	1	1	1	1	1	1
		ycf20	0	1(HAN_3g461)	0	1(Cp_3gp389)	0	0	1	1
	Miscellaneous	bystin-like(Gt245)	1	1	1	1	1	1	1	1
		fkbp	1	1	1	0	0	0	1	1
		fkbp-like	1	1	0	0	0	0	1	1
		ggt	1	1	1	1	1	1	1	1
		kea1	1	1	1	1	1	1	1	1
		kin(ABC)	1	1	0	1	1	1	1	1
		nat10(Gt859)	1	1	1	1	1	1	1	1
		nmt1	1	1	1	1	1	1	1	1
		nol10(Gt312)	1	1	1	1	1	2	1	1
		rip1	1	1	1	1	1	1	1	1
		rli1	1	1	1	1	1	1	1	1
		sut	1	1	1	0	0	0	1	1
		tbl3(Gt744, ch.III)	1	1	1	1	1	1	1	1
	RNAs	5S	6	6	6	6	6	6	6	6
		5.8S	6	3	6	4	4	6	6	6
		18S	6	3	6	4	4	6	6	6
		28S	6	3	6	4	4	6	6	6
		snR1			1
		snR2			1
		snR3			1
		snR4			1
		snR5			1
		U6snRNA	1			1
	tRNAs (anticodon)	tRNA_Ala(AGC)	1	1	0	1	1	1	1	1
		tRNA_Ala(CGC)	1	0	0	0	0	1	1	1
		tRNA_Ala(UGC)	1	1	1	1	1	1	1	1
		tRNA_Arg(ACG)	6	1	1	1	1	1	1	1
		tRNA_Arg(CCU)	1	1	1	1	1	1	0	1
		tRNA_Arg(UCG)	1	1	1	1	1	1	1	1
		tRNA_Arg(UCU)	1	1	1	1	1	1	1	1
		tRNA_Asn(GUU)	1	1	1	1	1	1	1	1
		tRNA_Asp(GUC)	1	1	1	1	1	1	1	1
		tRNA_Cys(ACA)	0	0	1	0	0	0	0	0
		tRNA_Cys(GCA)	1	1	1	0	1	1	1	1
		tRNA_Gln(CUG)	0	0	1	1	1	1	1	1
		tRNA_Gln(UUG)	1	1	1	1	1	1	1	1
		tRNA_Glu(CUC)	0	0	0	0	1	1	1	1
		tRNA_Glu(UUC)	0	0	0	1	1	1	1	1
		tRNA_Gly(GCC)	1	1	1	1	1	1	1	1
		tRNA_Gly(UCC)	1	1	1	1	1	1	1	1
		tRNA_His(GUG)	1	1	1	1	1	1	1	1
		tRNA_Ile(AAU)	1	1	1	1	1	1	1	1
		tRNA_Ile(UAU)	1	1	1	1	1	1	1	1
		tRNA_Leu(AAG)	1	1	1	1	1	1	1	1
		tRNA_Leu(CAA)	1	1	1	0	1	1	1	1
		tRNA_Leu(UAA)	1	1	1	0	1	1	1	1
		tRNA_Leu(UAG)	1	1	1	1	1	1	1	1
		tRNA_Lys(CUU)	0	1	1	1	1	1	1	1
		tRNA_Lys(UUU)	2	1	1	1	1	1	1	1
		tRNA_Met(CAU)	7	2	2	1	1	2	2	2
		tRNA_Phe(GAA)	2	1	1	1	1	1	1	1
		tRNA_Pro(AGG)	1	1	1	1	1	1	0	1
		tRNA_Pro(CGG)	1	1	1	1	1	1	1	1
		tRNA_Pro(UGG)	1	1	0	0	0	1	1	1
		tRNA_Ser(AGA)	1	1	1	1	1	1	1	1
		tRNA_Ser(CGA)	1	2	1	1	1	1	1	1
		tRNA_Ser(GCU)	1	1	1	1	1	1	1	1
		tRNA_Ser(UGA)	1	1	0	1	1	1	1	1
		tRNA_Thr(AGU)	1	1	1	1	1	1	1	1
		tRNA_Thr(CGU)	1	1	1	1	1	1	1	1
		tRNA_Thr(UGU)	1	1	1	1	1	1	1	1
		tRNA_Trp(CCA)	1	1	1	1	1	1	1	1
		tRNA_Tyr(GUA)	1	1	0	1	1	1	1	1
		tRNA_Val(AAC)	1	1	1	0	1	1	1	1
		tRNA_Val(UAC)	1	1	1	1	1	1	1	1
		Total tRNAs	50	39	36	34	39	42	40	42

## Sheet: Table S2
													13
		Nucleomorph
		Gene (a.a.)	Ch. mesostigmatica		H. andersenii		G. theta		Cr. Paramecium CCAP977/2A		Cr. paramecium KR		Cryptomonas sp. CCAC1634B		Cr. curvata KR		Cr. curvata CCAP979/52
	ORFs		Length	ORF	Length	ORF	Length	ORF	Length	ORF	Length	ORF	Length	ORF	Length	ORF	Length	ORF	Predicted protein
	Chromosome 1												708	1634B_001					hypothetical protein
						HAN_3g479							1251	HAN_3g479	1227	CcurKR_001	1227	Cry52_001	hypothetical protein
									372	orf123(CPARA_1gp005)	372	CPARA_1gp005	381	CPARA_1gp005	375	CPARA_1gp005	372	CPARA_1gp005	hypothetical protein
									783	orf260(CPARA_1gp006)	2010	CPARA_1gp006/007	2961	1634B_002	2793	CPARA_1gp006	1143	CPARA_1gp006-like	hypothetical protein
									1137	orf378(CPARA_1gp007)							1701	CPARA_1gp007-like	hypothetical protein
									414	orf137(CPARA_1gp011)	1197	CPARA_1gp011/012	1722	1634B_003	1563	CcurKR_002	1560	Cry52_004	hypothetical protein
									738	orf245(CPARA_1gp012)									hypothetical protein
													381	1634B_004					hypothetical protein
									792	orf263(CPARA_1gp016)	1179	CPARA_1gp016/017	1317	1634B_005	1260	DEAD (Asp-Glu-Ala-Asp) box polypeptide 54	1260	DEAD (Asp-Glu-Ala-Asp) box polypeptide 54	DEAD (Asp-Glu-Ala-Asp) box polypeptide 54
									336	orf111(CPARA_1gp017)									hypothetical protein
									438	orf145(CPARA_1gp021)	438	CPARA_1gp021							hypothetical protein
															228	CcurKR_003			hypothetical protein
				CMESO_438									750	CMESO_438	717	CcurKR_004	729	CMESO_438	60s ribosomal protein l1
									273	orf90	1338	CPARA_1gp027	1872	1634B_006	1569	CCR4-NOT transcription complex subunit 1-like isoform	1638	CCR4-NOT transcription complex subunit 1-like isoform	CCR4-NOT transcription complex subunit 1-like isoform	releated with Viridiplantae
									153	orf50
									804	orf267									hypothetical protein
				CMESO_430		HAN_3g511			1710	orf569(CPARA_1gp038)	1710	CPARA_1gp038	1788	CPARA_1gp038	1794	CPARA_1gp038	1791	CPARA_1gp038	ATP-dependent DNA helicase RecG
									1092	orf363(CPARA_1gp039)	1425	CPARA_1gp039/40	1527	CPARA_1gp039	1467	CPARA_1gp039	1449	CPARA_1gp039/040	hypothetical protein
									240	orf79(CPARA_1gp040)
									627	orf208(CPARA_1gp041)	594	CPARA_1gp041							hypothetical protein
													720	1634B_007	717	winged helix-turn-helix domain-containing protein	711	winged helix-turn-helix domain-containing protein	hypothetical protein
									360	orf119(CPARA_1gp042)	417	CPARA_1gp042	675	1634B_008			504	Cry52_005	hypothetical protein
									171	orf56									hypothetical protein
													315	1634B_009			303	Cry52_006	hypothetical protein
																	681	Cry52_007	hypothetical protein
									201	orf66(CPARA_1gp048)	1254	CPARA_1gp048/049	2844	1634B_010	2937	CPARA1gp048	2139	Cry52_008	hypothetical protein
									798	orf265(CPARA_1gp049)									hypothetical protein
									894	orf297(CPARA_1gp050)	884	CPARA_1gp050							hypothetical protein
													489	E3 ubiquitin ligase SCF complex SKP1 subunit	426	E3 ubiquitin ligase SCF complex SKP1 subunit	441	E3 ubiquitin ligase SCF complex SKP1 subunit	E3 ubiquitin ligase SCF complex SKP1 subunit
									705	orf234(CPARA_1gp053)	711	CPARA_1gp053	903	1634B_011	816	CcurKR_005	807	Cry52_009	hypothetical protein
													1137	1634B_012	1146	CcurKR_006	1167	Cry52_010	protein RMD5-like A-like	releated with Viridiplantae
									651	orf216(CPARA_1gp056)	663	CPARA_1gp056
													588	1634B_013	774	CcurKR_007	1551	Cry52_011	hypothetical protein
				CMESO_340	Ha108	HAN_3g476			309	orf117(CPARA_1gp057)	309	CPARA_1gp057	360	CPARA_1gp057	288	CPARA_1gp057	369	CPARA_1gp057	hypothetical protein
				CMESO_296	Ha106	HAN_3gp475			354	orf102(CPARA_1gp058)	354	CPARA_1gp058	318	CPARA_1gp058	342	CPARA_1gp058	333	CPARA_1gp058	CPARA_1gp058/hypothetical protein isoform 1 [Galdieria sulphuraria]	Red line
													849	1634B_014	876	CcurKR_008	846	Cry52_1gp012	hypothetical protein
									462	orf153(CPARA_1gp060)	438	CPARA_1gp060							hypothetical protein
													477	1634B_015	480	CcurKR_009	393	Cry52_1gp013	hypothetical protein
				CMESO_338	Ha831	HAN_3g472			2328	orf775(CPARA_1gp061)	2328	CPARA_1gp061	2469	CPARA_1gp061	2472	CPARA_1gp061	2478	CPARA_1gp061	hypothetical protein
				CMESO_334	Ha378	HAN_3g468	Gt534	Gthechr1134	840	orf279	837	CPARA_1gp064	849	GTP-binding	849	GTP-binding	849	GTP-binding protein isoform 1 [Galdieria sulphuraria]	GTP-binding protein isoform 1 [Galdieria sulphuraria]	Red line
									480	orf159(CPARA_1gp066)pi4K partial									hypothetical protein
									411	orf136(CPARA_1gp068)	414	CPARA_1gp068	363	1634B_016	510	CcurKR_011	513	CPARA_1gp068	hypothetical protein
				CMESO_331	Ha154	HAN_1g105			435	orf144(CPARA_1gp069)	462	CPARA_1gp069	453	CPARA_1gp069	465	CPARA_1gp069	453	CPARA_1gp069	hypothetical protein
				CMESO_279	Ha530	HAN_1g89			1332	orf443	1329	CPARA_1gp070	1587	CPARA_1gp070	1581	CPARA_1gp070	1614	CPARA_1gp070	Kinetochore protein NDC80-like [Porphyridium purpureum]	Red line
									372	orf123(CPARA_1gp071)	1074	CPARA_1gp071/072			1191	CcurKR_012	1146	Cry52_1gp014	hypothetical protein
									615	orf204(CPARA_1gp072)									hypothetical protein
									1764	orf587	1737	CPARA_1gp074	1956	CPARA_1gp074	1872	CPARA_1gp074	1881	CPARA_1gp074	gamma-tubulin complex component 2
									594	orf197(CPARA_1gp076)	765	CPARA_1gp076/077	774	1634B_018	810	CcurKR_013	774	Cry52_1gp015	hypothetical protein
									174	orf57(CPARA_1gp077)									hypothetical protein
									699	orf232(CPARA_1gp078)	696	CPARA_1gp078	765	1634B_019	774	Cpara1gp078	765	CPARA_1gp078	hypothetical protein
				CMESO_453		HAN_2g273							1494	1634B_020	1407	CMESO_453	1458	CMESO_453	hypothetical protein
				CMESO_524	Ha803	HAN_2g269			2385	orf794(CPARA_1gp082)	2313	CPARA_1gp082	2424	CPARA_1gp082	2403	CPARA_1gp082	2259	CPARA_1gp082	WD repeat-containing protein 13
						HAN_2g268			1137	orf378(CPARA_1gp083)	1167	CPARA_1gp083	1176	CPARA_1gp083	1179	CPARA_1gp083	1218	CPARA_1gp083	rpn5A; 26S proteasome non-ATPase regulatory subunit 12 homolog A
									576	orf191(CPARA_1gp084)	804	CPARA_1gp084	846	esf1	843	esf1	843	esf1	ESF1 nucleolar pre-rRNA processing protein homolog
						HAN_2g265		Gthechr3061	906	orf301	891	CPARA_1gp085	951	CPARA_1gp085	915	CPARA_1gp085	930	CPARA_1gp085	hypothetical protein
													591	1634B_021	612	CcurKR_014	621	Cry52_1gp016	hypothetical protein
													321	rpa5'	282	rpa5'	276	rpa5'	DNA-directed RNA polymerase 40k chain
													1074	1634B_022	1083	CcurKR_015	1068	Cry52_1gp017	hypothetical protein
				CMESO_496	Ha65	HAN_2g233			243	orf80(CPARA_1gp087)	195	CPARA_1gp087	336	1634B_023			150	CPARA_1gp087	hypothetical protein
				CMESO)309	Ha223	HAN_2g234	Gt193	Gthechr3055	561	orf186(CPARA_1gp088)	558	CPARA_1gp088	654	CPARA_1gp088	696	CPARA_1gp088	639	CPARA_1gp088	hypothetical protein	Red line
									216	orf71(CPARA_1gp097)	417	CPARA_1gp097	645	1634B_024	450	CcurKR_016	393	Cry52_1gp018	hypothetical protein
				CMESO_236	Ha235	HAN_1g61			735	orf244(CPARA_1gp098)	735	CPARA_1gp098	777	CPARA_1gp098	756	CPARA_1gp098	741	CPARA_1gp098	hypothetical protein
				CMESO_237		HAN_1g60			444	orf147(CPARA_1gp099)	444	CPARA_1gp099	411	CMESO_237	414	CPARA_1gp099	417	CMESO_237	hypothetical protein
				CMESO_238	Ha194	HAN_1g59/1g58			1974	orf557(CPARA_1gp100)	1965	CPARA_1gp100	2064	CPARA_1gp100	2052	CPARA_1gp100	2049	CPARA_1gp100	hypothetical protein
				CMESO_239		HAN_1g57									603	CcurKR_017	591	CMESO_239	hypothetical protein
									855	orf284	942	CPARA_1gp101	1107	CPARA_1gp101	1086	CcurKR_018	1086	Cry52_1gp019	hypothetical protein
				CMESO_241	Ha121	HAN_1g55	Gt115	Gthechr1028	378	orf125(CPARA_1gp102)	378	general transcription factor 3C polypeptide 6	381	CPARA_1gp102	378	CPARA_1gp102	378	CPARA_1gp102	general transcription factor 3C polypeptide 6
									390	orf129									hypothetical protein
													318	1634B_025	276	CcurKR_019			hypothetical protein
				CMESO_44		HAN_2g246			618	orf205(CPARA_1gp104/105)	2622	CPARA_1gp104/105	2676	CPARA_1gp104/105	2646	CPARA_1gp104/105	2703	CPARA_1gp104/105	exportin-2 [Glycine max]
									1197	orf398(CPARA_1gp105)									hypothetical protein
													201	1634B_026					hypothetical protein
									618	orf205(CPARA_1gp110)	576	CPARA_1gp110	606	CPARA_1gp110	567	CPARA_1gp110	594	CPARA_1gp110	hypothetical protein
				CMESO_55											663	CMESO_55	642	CMESO_55	hypothetical protein
				CMESO_52	Ha105	HAN_2g219	Gt102	Gthechr2153	312	orf103(CPARA_1gp115)	309	CPARA_1gp115	294	CPARA_1gp115	276	CPARA_1gp115	357	CPARA_1gp115	hypothetical protein	Red line
				CMESO_28	Ha264	HAN_2g228	Gt216	Gthechr1034	699	orf232(CPARA_1gp121)	705	CPARA_1gp121	768	CPARA_1gp121	762	CPARA_1gp121	795	CPARA_1gp121	hypothetical protein
													276	nascent polypeptide-associated complex subunit alpha-like protein 1 [Oryza sativa Japonica Group]	306	nascent polypeptide-associated complex subunit alpha-like protein 1 [Oryza sativa Japonica Group]	309	nascent polypeptide-associated complex subunit alpha-like protein 1 [Oryza sativa Japonica Group]	nascent polypeptide-associated complex subunit alpha-like protein 1 [Oryza sativa Japonica Group]
						HAN_2g232			519	orf172(CPARA_1gp123)	513	CPARA_1gp123	513	CPARA_1gp123	540	CcurKR_020	540	Cry52_1gp020	DNA replication complex GINS protein PSF3-like [Spinacia oleracea]
									279	orf92(CPARA_1gp124)	870	CPARA_1gp124/125	891	CPARA_1gp124/125	888	CPARA_1gp124/125	897	CPARA_1gp124/125	transcription initiation factor TFIIH subunit H3 isoform 2 [Galdieria sulphuraria]
					Ha293	HAN_2g261			555	orf184(CPARA_1gp125)									hypothetical protein
				CMESO_20	Hs676	HAN_2g260	Gt261	Gthechr3037	822	orf273(CPARA_1gp126)	822	CPARA_1gp126	819	CPARA_1gp126	879	CPARA_1gp126	819	CPARA_1gp126	Protein SEY1-like, GTP-binding protein [Galdieria sulphuraria]	Red line
									189	orf62(CPARA_1gp128)	201	CPARA_1gp128							hypothetical protein
													261	1634B_027					hypothetical protein
													564	1634B_028	528	CcurKR_021	519	Cry52_1gp021	exosome complex component CSL4 isoform X2 [Selaginella moellendorffii]
									1110	orf369	1302	CPARA_1gp144							hypothetical protein
								Gthechr3079					675	exosome complex component RRP41-like	657	exosome complex component RRP41-like	660	exosome complex component RRP41-like	exosome complex component RRP41-like
				CMESO_556		HAN_1g18									459	CMESO_556	438	CMESO_556	GIY-YIG catalytic domain-containing endonuclease
									300	orf99(CPARA_1gp146)	1206	CPARA_1gp146/147/148	1296	1634B_029	1311	CPARA1gp146/147/148	1404	CPARA1gp146/147/148	hypothetical protein
									465	orf154(CPARA_1gp147)									hypothetical protein
									384	orf127(CPARA_1gp148)									hypothetical protein
									1242	orf413(CPARA_1gp151)	5553	CPARA_1gp151/152/153/154/155/156	6381	1634B_030	1452	CcurKR_022	567	Cry52_1gp022	hypothetical protein
									171	orf56(CPARA_1gp152)					4662	CcurKR_023	966	Cry52_1gp023	hypothetical protein
									1389	orf462(CPARA_1gp153)							4773	Cry52_1gp024	hypothetical protein
									600	orf199(CPARA_1gp154)									hypothetical protein
									960	orf319(CPARA_1gp155)									hypothetical protein
									1029	orf342(CPARA_1gp156)									hypothetical protein
									186	orf61(CPARA_1gp157)									hypothetical protein
									195	orf64(CPARA_1gp165)	195	CPARA_1gp165							hypothetical protein
									183	orf60(CPARA_1gp167)	924	CPARA_1gp167/168							hypothetical protein
									276	orf91(CPARA_1gp168)									hypothetical protein
									330	orf109(CPARA_1gp169)	357	CPARA_1gp169							hypothetical protein
									720	orf239(CPARA_1gp170)	945	CPARA_1gp170							hypothetical protein
									384	orf127(CPARA_1gp172)	336	CPARA_1gp172							hypothetical protein
																	681	Cry52_1gp025	SF3A3-partial
																	438	Cry52_1gp026	SF3A3_partial
				CMESO_1g11		HAN_3gp465							1134	CPARA_3gp465	1170	CPARA_3gp465	1158	CPARA_3gp465
													420	1634B_031	399	CcurKR_025	414	Cry52_1gp027	hypothetical protein
													708	1634B_032					hypothetical protein
	Chromosome 2												708	1634B_1gp001					hypothetical protein
				CMESO_133	Ha160	HAN_2g253	Gt160	Gthechr3087	483	orf160(CPARA_2gp179)	480	CPARA2gp179/3gp341	522	CPARA2gp179/3gp341	483	CPARA2gp179/3gp341	483	CPARA2gp179/3gp341	cornichon family protein [Galdieria sulphuraria]	Red line
				CMESO_129	Ha161	HAN_1g169			435	orf144(CPARA_2gp182)	435	CPARA_2gp182	492	CPARA_2gp182	483	CPARA_2gp182	564	CPARA_2gp182	protein AE7-like 1
									687	orf228(CPARA_2gp192)	696	CPARA_2gp192	945	CPARA_2gp192	882	CPARA_2gp192	897	CPARA_2gp192	DHHC palmitoyltransferase; pfam01529
				CMESO_494					333	orf110	1029	CPARA_2gp186	1614	CMESO_494	1530	CcurKR_2gp001	1524	Cry52_2gp001	hypothetical protein
									225	orf74
													783	1634B_2gp002	798	CcurKR_2gp002	771	Cry52_2gp002	ABC transporter permease [Aureimonas sp. AU12]
									219	orf72(CPARA_2gp195)	207	CPARA_2gp198	228	1634B_2gp003	237	CcurKR_2gp003	282	Cry52_2gp003	hypothetical protein
				CMESO_485	Ha336	HAN_1g156			942	orf313	876	CPARA_2gp198	930	CPARA_2gp198	852	CPARA_2gp198	861	CPARA_2gp198	TFIIH basal transcription factor complex p47 subunit [Smittium mucronatum]
				CMESO_482					456	orf151(CPARA_2gp201)	741	CPARA_2gp201/202	1926	CMESO_482	1908	CMESO_482	1989	CMESO_482	hypothetical protein
									255	orf84(CPARA_2gp202)									hypothetical protein
									396	orf131(CPARA_2gp205)	768	CPARA_2gp205	795	1634B_2gp004	780	CcurKR_2gp005	789	Cry52_2gp005	hypothetical protein
									213	orf70									hypothetical protein
									186	orf61									hypothetical protein
				CMESO_474		HAN_1g146		Gthechr3116					1179	CMESO_474	1224	CMESO_474	1221	CMESO_474	hypothetical protein	Red line
													594	probable 18S rRNA (guanine-N(7))-methyltransferase			618	probable 18S rRNA (guanine-N(7))-methyltransferase	probable 18S rRNA (guanine-N(7))-methyltransferase isoform X1 [Amborella trichopoda]
																	225	Cry52_2gp006	hypothetical protein
									432	orf143	564	CPARA_2gp217	753	1634B_2gp005	720	CPARA_2gp217	801	Cry52_2gp007	hypothetical protein
									201	orf66(CPARA_2g218)	1104	CPARA_2g218/219	1143	CPARA_2g218/219	1146	CPARA_2g218/219	1128	CPARA_2g218/219	periodic tryptophan protein 1 homolog isoform X3 [Gopherus evgoodei]
									753	orf250(CPARA_2g219)									hypothetical protein
									321	orf106	387	CPARA_2gp220	528	CPARA_2gp220	549	CPARA_2gp220	537	CPARA_2gp220	hypothetical protein
				CMESO_450	Ha308	HAN_1g132			912	orf303(CPARA_2gp222)	912	G-protein beta WD-40 repeats containing protein	930	G-protein beta WD-40 repeats containing protein	936	G-protein beta WD-40 repeats containing protein	936	G-protein beta WD-40 repeats containing protein	G-protein beta WD-40 repeats containing protein
				CMESO_448	orf825	HAN_1g130	orf755	Gt1_755	2310	orf769(APARA_2gp223)	2313	orf769(APARA_2gp223)	2460	orf769(APARA_2gp223)	2442	orf769(APARA_2gp223)	2463	orf769(APARA_2gp223)	WD repeat-containing protein 3
									459	orf152	579	CPARA_2gp224	804	1634B_2gp006	705	CcurKR_2gp006	876	Cry52_2gp008	hypothetical protein
						HAN_1g126	Gt472	Gthechr1098					717	CMESO_444	705	CMESO_444	705	CMESO_444	hypothetical protein	Red line
				CMESO_443		HAN_1g125			1461	orf486	1467	CPARA_2gp226	1590	Cell division control protein 45	1593	Cell division control protein 45	1584	Cell division control protein 45	cdc45-like
															339	CcurKR_2gp007	315	Cry52_2gp009	hypothetical protein
																	540	Cry52_2gp010	hypothetical protein
				CMESO_287/Cmeso_525		HAN_1g123		Gthechr1095	435	orf144	1032	CPARA_2gp228	1761	E3 ubiquitin-protein ligase BRE1	1704	E3 ubiquitin-protein ligase BRE1	1161	E3 ubiquitin-protein ligase BRE1 [Galdieria sulphuraria]	E3 ubiquitin-protein ligase BRE1 [Galdieria sulphuraria]	Red line
													1050	1634B_2gp007	1041	CcurKR_2gp008	1059	Cry52_2gp011	hypothetical protein
													999	1634B_2gp008	1032	CcurKR_2gp009	1008	Cry52_2gp012	hypothetical protein
													546	1634B_2gp009	531	CcurKR_2gp010	543	Cry52_2gp013	hypothetical protein
						HAN_1g110							696	CMESO_215	666	HAN_1g110	663	HAN_1g110	hypothetical protein
				CMESO_214					279	orf92(CPARA_2gp233)	279	TFIID	333	TFIID	345	TFIID	330	TFIID	Transcription initiation factor TFIID subunit
				CMESO_285/CMESO_249	Ha194	HAN_1g105	Gt187	Gthechr2151	663	orf220(CPARA_2gp236)	624	CPARA_2gp236	654	CPARA_2gp236	588	CPARA_2gp236	597	CPARA_2gp236	hypothetical protein
									165	orf54			255	1634B_2gp010					hypothetical protein
									192	orf63	192	CPARA_2gp241							hypothetical protein
									618	orf205	852	CPARA_2gp242/243							hypothetical protein
																	483	Cry52_2gp014	hypothetical protein
						HAN_1g99			180	orf59			1005	HAN_1g99	786	CcurKR_2gp011	492	HAN_1g99	hypothetical protein
					Ha390	HAN_1g98			1206	orf401(CPARA_2gp244 )	1179	CPARA_2gp244	1176	CPARA_2gp244	1245	CPARA_2gp244	1215	CPARA_2gp244	26s proteasome regulatory subunit rpn6;
									498	orf165	516	CPARA_2gp245	747	1634B_2gp011	801	CcurKR_2gp012	801	Cry52_2gp015	hypothetical protein
													537	cactin isoform					cactin isoform X2 [Asparagus officinalis]
													2352	1634B_2gp012	2292	CcurKR_2gp013	2331	Cry52_2gp016	hypothetical protein
								Gthechr1027	621	orf206(CPARA_2gp251)	789	CPARA_2gp251	888	CPARA_2gp251	870	CPARA_2gp251	876	CPARA_2gp251	hypothetical protein	Red line
									855	orf284	2220	CPARA_2gp256/257	2697	1634B_2gp013	2688	CcurKR_2gp014	2766	Cry52_2gp017	hypothetical protein
									720	orf239									hypothetical protein
													471	Ribosome biosis protein NSA2-like [Hondaea fermentalgiana]	579	CcurKR_2gp015	624	Cry52_2gp018	hypothetical protein(Ribosome biosis protein NSA2-like [Hondaea fermentalgiana])
				CMESO_sf3b3-like					816	orf271	3456	splicing factor 3b subunit 3	3447	splicing factor 3b subunit 3	3492	splicing factor 3b subunit 3	3471	splicing factor 3b subunit 3	splicing factor 3b subunit 3
									1353	orf450									hypothetical protein
									1206	orf401									hypothetical protein
						HAN_1g46							1170	HAN_1g46	1155	HAN_1g46	1176	HAN_1g46	hypothetical protein
				CMESO_529					333	orf110	531	CPARA_2gp266	588	CPARA_2gp266	405	CPARA_2gp266	603	CPARA_2gp266	GINS complex, Psf1 component [Rozella allomycis CSF55]
															231	CcurKR_2gp016			hypothetical protein
									1329	orf442	1299	CPARA_2gp267	1332	CPARA_2gp267	1329	CPARA_2gp267	1329	CPARA_2gp267	hypothetical protein
				CMESO_551				Nr_Gthe	222	orf73	222	CPARA_2gp268	264	1634B_2gp014	252	CPARA_2gp268	258	Cry52_2gp019	histone-fold-containing protein [Ceraceosorus guamensis]	Red line
									813	orf270	993	CPARA_2gp269	1170	1634B_2gp015	1050	CcurKR_2gp018	1029	CPARA_2gp269	hypothetical protein
						HAN_1g36							1626	HAN_1g36	1593	HAN_1g36	1584	HAN_1g36	hypothetical protein	outer membrane protein [Galdieria sulphuraria]
				CMESO_235					153	orf50(CPARA_2gp273)	153	U1 small nuclear ribonucleoprotein C	150	Red line+U1 small nuclear ribonucleoprotein C	147	U1 small nuclear ribonucleoprotein C	237	U1 small nuclear ribonucleoprotein C	U1 small nuclear ribonucleoprotein C (CPARA_2gp273)
				CMESO_234					798	orf265	801	CPARA_2gp274	1332	1634B_2gp016	1023	CPARA_2gp274	1212	Cry52_2gp020	hypothetical protein
						HAN_1g62							378	Pre-rRNA-processing protein ESF2	375	Pre-rRNA-processing protein ESF2	375	Pre-rRNA-processing protein ESF2	Pre-rRNA-processing protein ESF2
						HAN_1g65			1269	orf422	2121	ubiquitin-protein ligase	2544	Pre-rRNA-processing protein ESF2	2526	ubiquitin-protein ligase	2514	ubiquitin-protein ligase (Cullin) isoform 1 [Galdieria sulphuraria]	ubiquitin-protein ligase (Cullin) isoform 1 [Galdieria sulphuraria]
									642	orf213									hypothetical protein
				CMESO_229					168	orf55(CPARA_2gp280)			1734	CPARA_2gp280/281	1743	CPARA_2gp280/281	1767	CPARA_2gp280/281	hypothetical protein
									885	orf294(CPARA_2gp281)									hypothetical protein
													333	Protein Dr1-like protein [Zea mays]	318	CcurKR_2gp019	318	Cry52_2gp021	hypothetical protein
									426	orf141(CPARA_2gp283)	426	CPARA_2gp283							hypothetical protein
									996	orf331	996	CPARA_2gp289							hypothetical protein
									894	orf297	2400	mRNA splicing factor U2 snRNP subunit							mRNA splicing factor U2 snRNP subunit
									855	orf284									hypothetical protein
									255	orf84	1482	threonine synthase							threonine synthase
									1005	orf334									hypothetical protein
									600	orf199									hypothetical protein
									306	orf101									hypothetical protein
									156	orf51	594	CPARA_2gp295							hypothetical protein
									264	orf87	246	CPARA_2gp305							hypothetical protein
									444	orf147	402	CPARA_2gp307							hypothetical protein
									759	orf252	765	CPARA_2gp308							hypothetical protein
									168	orf55(CPARA_2gp311)	1116	probable cytosolic iron-sulfur protein assembly protein CIAO1							probable cytosolic iron-sulfur protein assembly protein CIAO1
									1074	orf357									hypothetical protein
									369	orf122	366	CPARA_2gp316							hypothetical protein
									174	orf57									WD40 repeat-containing protein
									1062	orf353(CPARA_2gp322)	1206	WD40 repeat-containing protein (CPARA_2gp322)							hypothetical protein
									324	orf107	330	CPARA_2gp327							hypothetical protein
				CMESO_2gp322	Ha418	HAN_1g74	Gt365	Gthechr1121	174	orf57	1206	WD40 repeat-containing protein (CPARA_2gp322)	1227	CPARA_2gp322	1230	CPARA_2gp322	1230	CPARA_2gp322	hypothetical protein
									1062	orf353(CPARA_2gp322)
													201	1634B_2gp017					hypothetical protein
													687	1634B_2gp018	741	CcurKR_2gp020	729	Cry52_2gp022	hypothetical protein
						HAN_1g84											696	HAN_1g84	hypothetical protein
													2691	RNA helicase, ATP-dependent, SK12/DOB1 protein	2499	RNA helicase, ATP-dependent, SK12/DOB1 protein	2730	RNA helicase, ATP-dependent, SK12/DOB1 protein	RNA helicase, ATP-dependent, SK12/DOB1 protein	SKIV2L2
															1191	CcurKR_2gp021	966	Cry52_2gp023	hypothetical protein
									168	orf55	1116	probable cytosolic iron-sulfur protein assembly protein CIAO1	1128	probable cytosolic iron-sulfur protein assembly protein CIAO1	1080	probable cytosolic iron-sulfur protein assembly protein CIAO1	1059	probable cytosolic iron-sulfur protein assembly protein CIAO1	probable cytosolic iron-sulfur protein assembly protein CIAO1
				CMESO_410		HAN_2g329			1074(CPARA_2gp311)	orf357
				CMESO_411		HAN_2g330		Gthechr2149							471	CMESO_411	810	CMESO_411	UPF0603 protein [Porphyridium purpureum]	Red line
															201	CcurKR_2gp022			hypothetical protein
													1017	1634B_2gp019	987	CcurKR_2gp023	1068	Cry52_2gp024	hypothetical protein
				CMESO_415	Ha171	HAN_2g333	Gt168	Gthechr2146	444	orf147(CPARA_2gp307)	402	CPARA_2gp307	486	CPARA_2gp307	480	CPARA_2gp307	486	CPARA_2gp307	hypothetical protein	Red line
													735	1634B_2gp020					hypothetical protein
													336	1634B_2gp021	276	CcurKR_2gp024	252	Cry52_2gp025	hypothetical protein
													213	1634B_2gp022					hypothetical protein
				CMESO_301		HAN_2g361		Gthechr2145							543	oxidoreductase	546	oxidoreductase	oxidoreductase [Galdieria sulphuraria]	Red line	photosynthesis associated gebe
				CMESO_355									372	CMESO_355	366	CMESO_355	369	CMESO_355	hypothetical protein CMESO_355 (nucleomorph) [Chroomonas mesostigmatica CCMP1168]
						HAN_2g354							699	ribosomal RNA small subunit methyltransferase A	741	ribosomal RNA small subunit methyltransferase A	753	ribosomal RNA small subunit methyltransferase A	ribosomal RNA small subunit methyltransferase A
									156	orf51	594	CPARA_2gp295	627	CPARA_2gp295	585	CPARA_2gp295	591	CPARA_2gp295	CPSF (cleavage and polyadenylation specific factor), subunit A, putative [Plasmodium vivax]
									306	orf101
									255	orf84(CPARA_2gp294)	1482	CPARA_2pg294/293	1551	CPARA_2gp294	1479	CPARA_2gp294	1494	CPARA_2gp294	hypothetical protein
									1005	orf334(CPARA_293)
									600	orf199
				sf3b1-like					894	orf297	2400	sf3b1-like	2556	sf3b1-like	2493	sf3b1-like	2517	sf3b1-like	splicing factor 3B subunit 1-like
									855	orf284
									996	orf331	996	CPARA_2gp289	1092	1634B_2gp023	966	CcurKR_2gp025	1137	Cry52_2gp026	hypothetical protein
													246	1634B_2gp024
						HAN_2g341			426	orf141(CPARA_2gp283)	426	CPARA_2gp283	471	CPARA_2gp283	429	CPARA_2gp283	438	CPARA_2gp283	hypothetical protein
													1335	CPARA_2gp331					hypothetical protein
													708	1634B_1gp001					hypothetical protein
															237	CcurKR_3gp001			hypothetical protein
	chromosome 3			CMESO_504		HAN_3g417			1254	orf417(CPARA_3gp331)	1257	CPARA_3gp331	1314	1gp331	1278	CPARA_3gp331	1284	CPARA_3gp331	hypothetical protein
													882	ribosomal protein S5 domain 2-like protein	882	ribosomal protein S5 domain 2-like protein	885	ribosomal protein S5 domain 2-like protein	rrp42/43/45-like
													3066	1634B_3gp002	2991	CcurKR_3gp002	3018	Cry52_3gp001	hypothetical protein
									594	orf197(CPARA_3gp335)	1074	CPARA_3gp335/336	1473	1634B_3gp003	1386	CPARA_3gp335	1443	CPARA_3gp335	hypothetical protein
									393	orf130(CPARA_3gp336)									hypothetical protein
									597	orf198	750	pre-mRNA cleavage factor Im 25 kDa subunit 2-like	639	pre-mRNA cleavage factor Im 25 kDa subunit 2-like	627	pre-mRNA cleavage factor Im 25 kDa subunit 2-like	657	pre-mRNA cleavage factor Im 25 kDa subunit 2-like	pre-mRNA cleavage factor Im 25 kDa subunit 2-like	Cleavage and polyadenylation specificity factor subunit 5 [Chondrus crispus]	Red Line
											234	CparaKR_3gp001			303	CcurKR_3gp003			hypothetical protein
									732	orf243(CPARA_3gp338)	1017	CPARA_3gp338/339	1005	CPARA_3gp338	951	CPARA_3gp338/339	993	CPARA_3gp338	hypothetical protein
									222	orf73(CPARA_3gp339)									hypothetical protein
									399	orf132(CPARA3gp340)									hypothetical protein
				CMESO_15/179		HAN_3g377/1g12		Gthechr3003			756	rpc6	822	rpc6	783	rpc6	741	rpc6	DNA-directed RNA polymerases III, 39 kDa polypeptide, putative
				CMESO_133	Ha160	HAN_2g253	Gt160	Gthechr2087	486	orf161(CPARA3gp341)/CPARA_2g179	510	ER-derived vesicles protein ERV14	522	CPARA3gp341	483	ER-derived vesicles protein ERV14	483	CPARA_3gp341	hypothetical protein/ER-derived vesicles protein ERV14	Red line
									354	orf117(CPARA_3gp343)	432	CPARA_3gp343	492	1634B_3gp004	510	CcurKR_3gp004	510	Cry52_3gp002	hypothetical protein(19S proteasome regulatory subunit Mts4 )
				CMESO_497	Ha278	HAN_3g402	Gt270	Gthechr2169	855	orf284(CPARA_3gp345)	915	zinc finger with UFM1-specific peptidase domain protein-like	837	Zinc finger with UFM1-specific peptidase domain protein	837	Zinc finger with UFM1-specific peptidase domain protein	837	Zinc finger with UFM1-specific peptidase domain protein	Zinc finger with UFM1-specific peptidase domain protein [Porphyridium purpureum]	Red line
									2793	orf930(CPARA_3gp346)	2844	26S proteasome regulatory subunit RPN	2916	CPARA_3gp346	2904	CPARA_3gp346	2910	CPARA_3gp346	26S proteasome regulatory subunit RPN1 [Wickerhamiella sorbophila]
									351	orf116(CPARA_3gp356)	429	CPARA_3gp356	459	1634B_3gp005	477	N-acetyltransferase	510	N-acetyltransferase	hypothetical protein
									309	orf102(CPARA_3gp358)	528	CPARA_3gp358	585	1634B_3gp006	573	CcurKR_3gp005	573	Cry52_3gp003	hypothetical protein
									849	orf282(Cpara3gp363)	2820	Cpara3gp363/364	3171	Cpara3gp363/364	3102	Cpara3gp363/364	699	CPARA_3gp363	hypothetical protein CPARA_3gp364 (nucleomorph) [Cryptomonas paramecium]
				CMESO_114		HAN_3g432			1401	orf486(Cpara3gp364)							2271	CPARA_3gp364	hypothetical protein
													726	1634B_3gp007	726	CcurKR_3gp006	729	Cry52_3gp004	hypothetical protein
				CMESO_128									321	CMESO_128			306	CMESO_128	hypothetical protein
													462	rrp40	231	CcurKR_3gp007	480	rrp40	exosome complex exonuclease RRP40, putative [Pythium insidiosum]
															1857	CcurKR_3gp008	1866	Cry52_3gp005	hypothetical protein
									678	orf225(CPARA_3gp370)	690	CPARA_3gp370	765	CPARA_3gp370	753	CPARA_3gp370	810	Cry52_3gp006	hypothetical protein
									753	orf250(CPARA_3gp374)	897	CPARA_3gp374	1020	1634B_3gp008	375	CcurKR_3gp009	360	Cry52_3gp007	hypothetical protein
																	114	CPARA_3gp374	hypothetical protein
															960	CcurKR_3gp010	846	Cry52_3gp008	hypothetical protein
									288	orf95	765	CPARA_3gp383	957	1634B_3gp009	912	CPARA_3gp383	888	CPARA_3gp383	hypothetical protein
									366	orf121(CPARA_3gp383)									hypothetical protein
									909	orf302(CPARA3gp384)	717	CPARA3gp384	1869	CPARA3gp384/385	1902	CPARA3gp384/385	1845	CPARA3gp384/385	hypothetical protein
									606	orf201(CPARA3gp385)	957	CPARA3gp385							hypothetical protein
													468	1634B_3gp010	384	CcurKR_3gp011	369	Cry52_3gp009	hypothetical protein
				CMESO_341	Ha139	HAN_3g458	Gt139	Gthechr2161	417	orf138(CPARA_3gp387)	417	CPARA_3gp387	423	CPARA_3gp387	423	CPARA_3gp387	423	CPARA_3gp387	hypothetical protein CPARA_3gp387 (nucleomorph) [Cryptomonas paramecium]	Red line
													2016	1634B_3gp011	1932	CcurKR_3gp012	2073	Cry52_3gp010	hypothetical protein
									381	orf126(CPARA_3gp384)	381	CPARA_3gp388			360	CcurKR_3gp013	354	Cry52_3gp011	hypothetical protein
				CMESO_346		HAN_3g463		Gthechr2164					1287	CMESO_346					hypothetical protein
						HAN_2gp285			645	orf214	2055	sel1 repeat domain-containing protein (399)	2427	sel1 repeat domain-containing protein (399)	2448	sel1 repeat domain-containing protein (399)	2424	sel1 repeat domain-containing protein (399)	sel1 repeat domain-containing protein (399)
									528	orf175									hypothetical protein
									567	orf188(CPARA_3gp397)									hypothetical protein
				CMESO_94	Ha511	HAN_2g286	Gt477	Gthechr2167	1386	orf461(CPARA_3gp400)	1389	ERAD-associated E3 ubiquitin-protein ligase	1536	ERAD-associated E3 ubiquitin-protein ligase	1527	ERAD-associated E3 ubiquitin-protein ligase	1293	ERAD-associated E3 ubiquitin-protein ligase	ERAD-associated E3 ubiquitin-protein ligase
				CMESO_143					333	orf110	1602	rarA	1608	rarA	1584	rarA	1593	rarA	hypothetical protein
									972	orf323									hypothetical protein
				CMESO_329	Ha656	HAN_2g303	Gt532	Gthechr1058	1302	orf433	1527	GTP-binding protein [Galdieria sulphuraria]	1557	GTP-binding protein	1548	GTP-binding protein	1548	GTP-binding protein [Galdieria sulphuraria]	GTP-binding protein [Galdieria sulphuraria]	Red line
									321	orf106(CPARA_3gp416)	711	Brix-domain-containing protein	723	Brix-domain-containing protein	711	Brix-domain-containing protein	741	Brix-domain-containing protein	Brix-domain-containing protein
									1362	orf453(CPARA_3gp418)	1743	CPARA_3gp418	2187	CPARA_3gp418	2175	CPARA_3gp418	2136	CPARA_3gp418	hypothetical protein
				CMESO_156					1542	orf513(CPARA_3gp422)	1536	CPARA_3gp422	1566	CPARA_3gp422	1590	CPARA_3gp422	1587	CPARA_3gp422	hypothetical protein
				CMESO_255		HAN_2g316		Gthechr3030							1011	CMESO_255	978	CMESO_255	hypothetical protein CMESO_255 (nucleomorph) [Chroomonas mesostigmatica CCMP1168]	Red line
													543	1634B_3gp013	459	CcurKR_3gp014	471	Cry52_3gp012	hypothetical protein
				CMESO_407		HAN_2g325			702	orf233(CPARA_3gp433)	702	CPARA_3gp433	726	protein farnesyltransferase/geranylgeranyltransferase type-1 subunit alpha	699	protein farnesyltransferase/geranylgeranyltransferase type-1 subunit alpha	708	protein farnesyltransferase/geranylgeranyltransferase type-1 subunit alpha	protein farnesyltransferase/geranylgeranyltransferase type-1 subunit alpha
									1092	orf363(CPARA_3gp436)	1086	CPARA_3gp436	1635	1634B_3gp014	1593	CPARA_3gp436	1659	Cry52_3gp013	hypothetical protein
									333	orf110(CPARA_3gp441)	327	CPARA_3gp441	558	1634B_3gp015	402	CcurKR_3gp015	513	Cry52_3gp014	hypothetical protein
									273	orf90(CPARA_3gp442)	750	cdc-5 like	1203	cdc-5 like	1086	cdc-5 like	1068	cdc-5 like	cell division cycle 5-like protein [Stylonychia lemnae]
									492	orf163(CPARA_3gp445)	486	CPARA_3gp445	486	CPARA_3gp445	504	CcurKR_3gp016	480	CPARA_3gp445	hypothetical protein
									702	orf233	1857(CPARA_3gp452/453/454)		2175	1634B_3gp016	2055	CcurKR_3gp017	2184	Cry52_3gp015	hypothetical protein
									492	orf163									hypothetical protein
									450	orf149									hypothetical protein
				CMESO_69	Ha1147	HAN_2g195	Gt938	Gthechr2135	3174	orf1057(CPARA_3gp458)	3195	CPARA_3gp458	3633	CPARA_3gp458	3585	CPARA_3gp458	3615	CPARA_3gp458	hypothetical protein
									447	orf148(CPARA_3gp459)	432	CPARA_3gp459	612	1634B_3gp017	582	CcurKR_3gp018	642	Cry52_3gp016	hypothetical protein
									1854	orf617(CPARA_3gp462)	1905	CPARA_3gp462	2559	1634B_3gp018	2523	CcurKR_3gp019	1068	Cry52_3gp017	hypothetical protein
													222	1634B_3gp019	192	CcurKR_3gp	708	Cry52_3gp018	hypothetical protein
									915	orf3049(CPARA_3gp464)	909	CPARA_3gp464							hypothetical protein
					Ha409	HAN_1g11			1143	orf380(CPARA_3gp465)	1269	CPARA_3gp465							hypothetical protein
													822	1634B_3gp020	693	CcurKR_3gp020	687	Cry52_3gp019	hypothetical protein
													228	1634B_3gp021	243	CcurKR_3gp021	291	Cry52_3gp020	hypothetical protein
				CMESO_512									408	CPARA_1gp169	408	CPARA_1gp169	408	CPARA_1gp169	hypothetical protein
				CMESO_511									984	CPARA_1gp170	1029	CPARA_1gp170	999	1gp170	hypothetical protein
													516	1634B_3gp022	471	CcurKR_3gp022	795	Cry52_3gp021	hypothetical protein
													1191	1634B_3gp023	1215	CcurKR_3gp023	993	Cry52_3gp023	hypothetical protein
													522	CPARA_2gp179					hypothetical protein
													708	1634B_1gp001					hypothetical protein
										11						5

## Sheet: Table S3_For VennDiagram
		Nucleomorph
		Gene (a.a.)	Ch. mesostigmatica	H. andersenii	G. theta	Cr. Paramecium CCAP977/2A	Cr. paramecium KR	Cryptomonas sp. CCAC1634B	Cr. curvata KR	Cr. curvata CCAP979/52
ORFs	Chromosome 1	hypothetical ORF						1
		hypothetical ORF		1				1	1	1
		orf123(CPARA_1gp005)				1	1	1	1	1
		orf260(CPARA_1gp006/007)				1	1	1	1	1
		orf137(CPARA_1gp011/012)				1	1	1	1	1
		hypothetical ORF						1
		orf263(CPARA_1gp016/017)				1	1	1	1	1
		orf145(CPARA_1gp021)				1	1
		hypothetical ORF							1
		hypothetical ORF	1					1	1	1
		orf90 (CPARA_1gp027/028/029)				1	1	1	1	1
		orf569(CPARA_1gp038)	1	1		1	1	1	1	1
		orf79(CPARA_1gp039/040/041/042)				1	1	1	1	1
		hypothetical ORF						1	1	1
		hypothetical ORF								1
		orf66(CPARA_1gp048/049)				1	1	1	1	1
		orf297(CPARA_1gp050)				1	1
		hypothetical ORF						1	1	1
		orf234(CPARA_1gp053)				1	1	1	1	1
		hypothetical ORF						1	1	1
		orf216(CPARA_1gp056)				1	1
		hypothetical ORF						1	1	1
		orf117(CPARA_1gp057)	1	1		1	1	1	1	1
		orf102(CPARA_1gp058)	1	1		1	1	1	1	1
		hypothetical ORF						1	1	1
		orf153(CPARA_1gp060)				1	1
		hypothetical ORF						1	1	1
		orf775(CPARA_1gp061)	1	1		1	1	1	1	1
		orf279(CPARA_1gp064)	1	1	1	1	1	1	1	1
		orf159(CPARA_1gp066)pi4K partial				1
		orf136(CPARA_1gp068)				1	1	1	1	1
		orf144(CPARA_1gp069)	1	1		1	1	1	1	1
		orf443(CPARA_1gp070)	1	1		1	1	1	1	1
		orf123(CPARA_1gp071/072)				1	1		1	1
		orf587(CPARA_1gp074)				1	1	1	1	1
		orf197(CPARA_1gp076/077)				1	1	1	1	1
		orf232(CPARA_1gp078)				1	1	1	1	1
		hypothetical ORF	1	1				1	1	1
		orf794(CPARA_1gp082)	1	1		1	1	1	1	1
		orf378(CPARA_1gp083)		1		1	1	1	1	1
		orf191(CPARA_1gp084)				1	1	1	1	1
		orf301(CPARA_1gp085 )		1	1	1	1	1	1	1
		hypothetical ORF						1	1	1
		hypothetical ORF						1	1	1
		hypothetical ORF						1	1	1
		orf80(CPARA_1gp087)	1	1		1	1	1		1
		orf186(CPARA_1gp088)	1	1	1	1	1	1	1	1
		orf71(CPARA_1gp097)				1	1	1	1	1
		orf244(CPARA_1gp098)	1	1		1	1	1	1	1
		orf147(CPARA_1gp099)	1	1		1	1	1	1	1
		orf557(CPARA_1gp100)	1	1		1	1	1	1	1
		hypothetical ORF	1	1					1	1
		orf284(CPARA_1gp101 )				1	1	1	1	1
		orf125(CPARA_1gp102)	1	1	1	1	1	1	1	1
		orf129(CPARA_1gp103)				1
		hypothetical ORF						1	1
		orf205(CPARA_1gp104/105)	1	1		1	1	1	1	1
		hypothetical ORF						1
		orf205(CPARA_1gp110)				1	1	1	1	1
		hypothetical ORF	1						1	1
		orf103(CPARA_1gp115)	1	1	1	1	1	1	1	1
		orf232(CPARA_1gp121)	1	1	1	1	1	1	1	1
		hypothetical ORF						1	1	1
		orf172(CPARA_1gp123)		1		1	1	1	1	1
		orf92(CPARA_1gp124/125)				1	1	1	1	1
		orf273(CPARA_1gp126)	1	1	1	1	1	1	1	1
		orf62(CPARA_1gp128)				1	1
		hypothetical ORF						1
		hypothetical ORF						1	1	1
		orf369(CPARA_1gp144)				1	1
		hypothetical ORF			1			1	1	1
		hypothetical ORF	1	1					1	1
		orf154(CPARA_1gp146/147/148/)				1	1	1	1	1
		orf413(CPARA_1gp151/152/153/154/155/156)				1	1	1	1	1
		orf61(CPARA_1gp157)				1
		orf64(CPARA_1gp165)				1	1
		orf60(CPARA_1gp167/168)				1	1
		orf109(CPARA_1gp169)	1			1	1	1	1	1
		orf239(CPARA_1gp170)	1			1	1	1	1	1
		orf127(CPARA_1gp172)				1	1
		hypothetical ORF								1
		hypothetical ORF								1
		hypothetical ORF	1	1				1	1	1
		hypothetical ORF						1	1	1
		hypothetical ORF						1
	Chromosome 2	hypothetical ORF						1
		orf160(CPARA_2gp179)	1	1	1	1	1	1	1	1
		orf144(CPARA_2gp182)	1	1		1	1	1	1	1
		orf228(CPARA_2gp192)				1	1	1	1	1
		orf110(CPARA_2gp186)	1			1	1	1	1	1
		hypothetical ORF						1	1	1
		orf72(CPARA_2gp195)				1	1	1	1	1
		orf313(CPARA_2gp198)	1	1		1	1	1	1	1
		orf151(CPARA_2gp201/202)	1			1	1	1	1	1
		orf131(CPARA_2gp205)				1	1	1	1	1
		hypothetical ORF	1	1	1			1	1	1
		hypothetical ORF						1		1
		hypothetical ORF								1
		orf143(CPARA_2gp217)				1	1	1	1	1
		orf66(CPARA_2g218/219)				1	1	1	1	1
		orf106(CPARA_2gp220)				1	1	1	1	1
		orf303(CPARA_2gp222)	1	1		1	1	1	1	1
		orf769(APARA_2gp223)	1	1	1	1	1	1	1	1
		orf152(CPARA_2gp224)				1	1	1	1	1
		hypothetical ORF		1	1			1	1	1
		orf486(CPARA_2gp226)	1	1		1	1	1	1	1
		hypothetical ORF							1	1
		hypothetical ORF								1
		orf144(CPARA_2gp228)	1	1	1	1	1	1	1	1
		hypothetical ORF						1	1	1
		hypothetical ORF						1	1	1
		hypothetical ORF						1	1	1
		hypothetical ORF		1				1	1	1
		orf92(CPARA_2gp233)	1			1	1	1	1	1
		orf220(CPARA_2gp236)	1	1	1	1	1	1	1	1
		orf54(CPARA_2gp240)				1		1
		orf63(CPARA_2gp241)				1	1
		orf205(CPARA_2gp242/243)				1	1
		hypothetical ORF								1
		orf59(CPARA_2gp243)		1		1		1	1	1
		orf401(CPARA_2gp244 )		1		1	1	1	1	1
		orf165(CPARA_2gp245)				1	1	1	1	1
		hypothetical ORF						1
		hypothetical ORF						1	1	1
		orf206(CPARA_2gp251)			1	1	1	1	1	1
		orf284(CPARA_2gp256/257)				1	1	1	1	1
		hypothetical ORF						1	1	1
		orf271(CPARA 2gp260/261/262)	1			1	1	1	1	1
		hypothetical ORF		1				1	1	1
		orf110(CPARA_2gp1266))	1			1	1	1	1	1
		hypothetical ORF							1
		orf442(CPARA 2gp267)				1	1	1	1	1
		orf73(CPARA 2gp268)	1		1	1	1	1	1	1
		orf270(CPARA 2gp269)				1	1	1	1	1
		hypothetical ORF		1				1	1	1
		orf50(CPARA_2gp273)	1			1	1	1	1	1
		orf265(CPARA_2gp274)	1			1	1	1	1	1
		hypothetical ORF		1				1	1	1
		orf422(CPARA_2gp277/278)		1		1	1	1	1	1
		orf55(CPARA_2gp280)	1			1		1	1	1
		orf294(CPARA_2gp281)				1
		hypothetical ORF						1	1	1
		orf141(CPARA_2gp282)		1		1	1	1	1	1
		orf331(CPARA_2gp289)				1	1	1	1	1
		orf297(CPARA_2gp290/291)				1	1
		orf84(CPARA 2gp293/294)				1	1	1	1	1
		orf199(CPARA 2gp295)				1	1
		orf101(CPARA 2gp296)				1
		orf51(CPARA 2gp297)	1			1	1	1	1	1
		orf87(CPARA 2gp305)				1	1
		orf147(CPARA 2gp307)	1	1	1	1	1	1	1	1
		orf252(CPARA 2gp308)				1	1
		orf55(CPARA_2gp310)				1	1	1	1	1
		orf357(CPARA_2gp311)	1	1		1	1
		orf122(CPARA_2gp316)				1	1
		orf57(CPARA_2gp321)	1	1	1	1	1	1	1	1
		orf353(CPARA_2gp322)				1	1
		orf107(CPARA_2gp327)				1	1
		hypothetical ORF						1
		hypothetical ORF						1	1	1
		hypothetical ORF		1						1
		hypothetical ORF						1	1	1
		hypothetical ORF							1	1
		hypothetical ORF	1	1	1				1	1
		hypothetical ORF							1
		hypothetical ORF						1	1	1
		hypothetical ORF						1
		hypothetical ORF						1	1	1
		hypothetical ORF						1
		hypothetical ORF	1	1	1				1	1
		hypothetical ORF	1					1	1	1
		hypothetical ORF		1				1	1	1
		hypothetical ORF						1
		hypothetical ORF						1
		hypothetical ORF						1
		hypothetical ORF							1
	chromosome 3	orf417(CPARA_3gp331)	1	1		1	1	1	1	1
		hypothetical ORF						1	1	1
		hypothetical ORF						1	1	1
		orf197(CPARA_3gp335/336)				1	1	1	1	1
		orf198(CPARA_3gp337)				1	1	1	1	1
		hypothetical ORF					1		1
		orf243(CPARA_3gp338/339)				1	1	1	1	1
		orf132(CPARA3gp340)				1
		orf161(CPARA3gp341)/CPARA_2g179	1	1	1	1	1	1	1	1
		orf117(CPARA_3gp343)				1	1	1	1	1
		orf284(CPARA_3gp345)	1	1	1	1	1	1	1	1
		orf930(CPARA_3gp346)				1	1	1	1	1
		orf116(CPARA_3gp356)				1	1	1	1	1
		orf102(CPARA_3gp358)				1	1	1	1	1
		orf282(Cpara3gp363/364)	1	1		1	1	1	1	1
		hypothetical ORF						1	1	1
		hypothetical ORF	1					1		1
		hypothetical ORF						1	1	1
		hypothetical ORF							1	1
		orf225(CPARA_3gp370)				1	1	1	1	1
		orf250(CPARA_3gp374)				1	1	1	1	1
		hypothetical ORF								1
		hypothetical ORF							1	1
		orf121(CPARA_3gp382/383)				1	1	1	1	1
		orf302(CPARA3gp384/385)				1	1	1	1	1
		hypothetical ORF						1	1	1
		orf138(CPARA_3gp387)	1	1	1	1	1	1	1	1
		hypothetical ORF						1	1	1
		orf126(CPARA_3gp384)				1	1		1	1
		hypothetical ORF	1	1	1			1
		orf214(CPARA_3gp395/396/397)		1		1	1	1	1	1
		orf110(CPARA_3gp406/407)	1			1	1	1	1	1
		orf433(CPARA_3gp415)	1	1	1	1	1	1	1	1
		orf106(CPARA_3gp416)				1	1	1	1	1
		orf453(CPARA_3gp418)				1	1	1	1	1
		orf513(CPARA_3gp422)	1			1	1	1	1	1
		hypothetical ORF	1	1	1				1	1
		hypothetical ORF						1	1	1
		orf233(CPARA_3gp433)	1	1		1	1	1	1	1
		orf363(CPARA_3gp436)				1	1	1	1	1
		orf110(CPARA_3gp441)				1	1	1	1	1
		orf90(CPARA_3gp442)				1	1	1	1	1
		orf163(CPARA_3gp445)				1	1	1	1	1
		orf233(CPARA 3gp452/453/454)				1	1	1	1	1
		orf1057(CPARA_3gp458)	1	1	1	1	1	1	1	1
		orf148(CPARA_3gp459)				1	1	1	1	1
		orf617(CPARA_3gp462)				1	1	1	1	1
		hypothetical ORF						1	1	1
		orf3049(CPARA_3gp464)				1	1
		orf380(CPARA_3gp465)		1		1	1
		hypothetical ORF						1	1	1
		hypothetical ORF						1	1	1
		hypothetical ORF						1	1	1
		hypothetical ORF						1	1	1
		hypothetical ORF						1
		hypothetical ORF						1
